# Supplementary material for: Non-cultivated Cotton Species (Gossypium spp.) Act as a Reservoir for Cotton Leaf Curl Begomoviruses and Associated Satellites
Source: Plants (Basel). 2019 May 14;8(5):127. doi: 10.3390/plants8050127 (PMC6571856; doi:10.3390/plants8050127)
Supplement: Supplementary file 1 [file plants-08-00127-s001.zip]

Archive with 8 entries (8 files):
- Supplementary Materials/Figure S1.jpg
- Supplementary Materials/Figure S2.jpg
- Supplementary Materials/Figure S3.jpg
- Supplementary Materials/Figure S4.jpg
- Supplementary Materials/File S1.TXT
- Supplementary Materials/Table S1.docx
- Supplementary Materials/Table S2.docx
- Supplementary Materials/Table S3.docx
