# Supplementary material for: Non-cultivated Cotton Species (Gossypium spp.) Act as a Reservoir for Cotton Leaf Curl Begomoviruses and Associated Satellites
Source: Plants (Basel). 2019 May 14;8(5):127. doi: 10.3390/plants8050127 (PMC6571856; doi:10.3390/plants8050127)
Supplement: Supplementary file 1 [file plants-08-00127-s001.zip › Supplementary Materials/File S1.TXT]

Majority   MPAIQSXWWCFTIFFTSASPPDLVPLFENTXVSYACWQEEESPTTRRRHLQGYLQLKGKRSLSQVKSLFGDLNPHLEKQR
           ---------+---------+---------+---------+---------+---------+---------+---------+
                    10        20        30        40        50        60        70        80
           ---------+---------+---------+---------+---------+---------+---------+---------+
GDarSLA    MPAVQSLWWCFTIFFTSASPPDLVPLFENTSVSYACWQEEESPTTRRRHLQGYLQLKTKKSLSAVKSLFGDLNPHLEKQR         80
GDavSLA    MAAIKSVFWCFTIFFTSSSPPDLIPLFENSCVSYSCWQEEESPTTRRRHLQGYLQCKGQRTLKQVKSLFGDLNPHLEKQR         80
CLCuBuV    MPTIQSQWWCFTVFFLSATAPDLVPLFENTHVSYACWQEEESPTTRRRHLQGYLQLKGKRSFSQVRALFGDLNPHLEKQR         80

Majority   ARKTDEARDYCMKEETRVSGPFEFGDYCPSGSHKRRQRESVIRSPVRMAEENPSVFRRVKAKIAEEEFQKXAXEIXIS-N
           ---------+---------+---------+---------+---------+---------+---------+---------+
                    90        100       110       120       130       140       150       160
           ---------+---------+---------+---------+---------+---------+---------+---------+
GDarSLA    ARRTDEARDYCMKEETRVSGPFEFGDYCPSGSHKRRQRESVIRSPVRMAEENPSVFRRVKAKIAEEEFQKTAHEIQIS-N        159
GDavSLA    ARKTDEARDYCMKEETRVSGPYEFGVYCASGSNKRKLEELLGNSDNEIEE--PQKYRRAMAMKMTKTSHQWALENPFPFE        158
CLCuBuV    ARKTDEARDYCMKEETRVSGPFEFGDYCPAGSHKRRQRESVIRSPVRMAEENPSVFRRVKAKIAEEEFQKSAPEIEIS-N        159

Majority   LKSWQSRLXTLLERXPDDRTIFWVYGPDGGEGKSTFARDLYRSGXWFYTRGGSADNVSYQYIGXLGNNIVFDIPRDKKDY
           ---------+---------+---------+---------+---------+---------+---------+---------+
                    170       180       190       200       210       220       230       240
           ---------+---------+---------+---------+---------+---------+---------+---------+
GDarSLA    LKSWQSRLQTLLERAPDDRTIFWVYGPDGGEGKSTFARDLYRSGTWFYTRGGSADNVSYQYIGQLGNNIVFDIPRDKKDY        239
GDavSLA    LKEWQERLSADLNSNPDDRAIFWVYGPTGGEGKSQFAKYLGLNKNWLYLPGGKVNDMMYMYCKKPQSNLVIDYPRCNKDF        238
CLCuBuV    LKSWQSRLKTLLERDPDDRTIIWVYGPDGGEGKSTFARDLYRSGSWFYTRGGSADNVSYQYIGCLGNNIVFDIPRDKKDY        239

Majority   LQYSLIEMFKDRLIVSNKYEPL--MAPLINCIHVVVMSNFLPDFEKISQDRVHVIPCIPCGVCLKHHXXXXKCEXYXX
           ---------+---------+---------+---------+---------+---------+---------+--------
                    250       260       270       280       290       300       310      
           ---------+---------+---------+---------+---------+---------+---------+--------
GDarSLA    LQYSLIEMFKDRLIVSNKYEPL--MAPLINCIHVVVMSNFLPDFEKISQDRVHVIPCIPCGVCLKHHNINDKCEDYVD          315
GDavSLA    INYAFLEMVKNRTVYSYKYEPVGFIDPTCN-VHVVVMANFLPDYERISQDRIKLIDLS                              295
CLCuBuV    LQYSLIEMFKDRLIVSNKYEPL--MAPLINCIHVVVMSNFLPDFEKISVDRVHVIPCIPCGVCLKHHVGEIKCEEYLE          315
